# Supplementary material for: Measuring Work-Related Functioning Using the Work Rehabilitation Questionnaire (WORQ)
Source: Int J Environ Res Public Health. 2019 Aug 5;16(15):2795. doi: 10.3390/ijerph16152795 (PMC6696256; doi:10.3390/ijerph16152795)
Supplement: Supplementary file 1 [file ijerph-16-02795-s001.xlsx]

## Sheet: WORQ_WORQbrief
Supplementary Table S1: Rasch measurement properties of WORQ and WORQ-BRIEF without adjustments and with the final testlet strategy
	Item	Question	Collapsing strategy	Location	SE	FitResid	DF	ChiSq	DF	Prob	LID	Number of Thres- holds	Disordering of Thresholds	Eigenvalue	Cumulative % of variation explained	Loadings 1st Principal Component
WORQ Start	Q1	… not feeling rested and refreshed during the day?		-0.373	0.038	-1.552	210.51	7.459	2	0.024004	Q2; Q13	10		6.677	0.1669	-0.213
	Q2	… sleeping, such as falling asleep, waking up frequently during the night or waking up too early in the morning?		-0.428	0.034	-0.669	210.51	1.116	2	0.572302	Q1	10	x	3.982	0.2665	-0.262
	Q3	… remembering to do important things?		0.151	0.033	0.644	210.51	2.226	2	0.328549	Q18	10	x	2.634	0.3323	0.353
	Q4	… your usual daily activities because you felt sad or depressed?		-0.051	0.032	-2.579	209.56	3.784	2	0.150775	Q5; Q7; Q8; Q20; Q23	10	x	2.105	0.3849	0.459
	Q5	… your usual daily activities because you felt worried or anxious?		-0.128	0.033	-2.591	210.51	5.681	2	0.058389	Q4; Q8; Q23	10		1.804	0.43	0.392
	Q6	… being irritable?		-0.031	0.033	-0.744	210.51	4.154	2	0.125325	Q7; Q8; Q9; Q23	10	x	1.596	0.4699	0.443
	Q7	… your temper?		-0.044	0.033	-1.802	210.51	5.485	2	0.064419	Q4; Q6; Q8; Q9; Q10; Q23	10		1.46	0.5064	0.555
	Q8	… your self-confidence?		-0.061	0.032	-0.407	210.51	0.215	2	0.898046	Q4; Q5; Q6; Q7; Q9; Q10; Q23	10	x	1.323	0.5395	0.496
	Q9	… thinking clearly?		0.14	0.033	-1.491	210.51	5.745	2	0.056563	Q6;Q7; Q8; Q10; Q11; Q20; Q37	10	x	1.248	0.5707	0.651
	Q10	… analyzing and finding solutions to problems in day to day life?		0.047	0.034	-2.312	210.51	7.248	2	0.026672	Q7; Q8; Q9; Q11; Q20; Q23	10	x	1.141	0.5992	0.601
	Q11	… hearing?		0.238	0.035	-0.298	210.51	0.668	2	0.716095	Q9; Q10	10	x	1.094	0.6266	0.395
	Q12	… keeping your balance while maintaining a position or during movement?		-0.008	0.032	0.192	210.51	0.736	2	0.692039		10	x	1.068	0.6533	-0.002
	Q13	… bodily aches or pains?		-0.686	0.036	-1.831	210.51	10.304	2	0.005788	Q1; Q14	10		1.02	0.6788	-0.297
	Q14	… general endurance when performing physical activities?		-0.547	0.035	-0.988	210.51	6.101	2	0.04734	Q13; Q15	10		0.947	0.7025	-0.306
	Q15	… muscle strength?		-0.566	0.034	1.45	210.51	1.311	2	0.519193	Q14	10		0.921	0.7255	-0.415
	Q16	… skin problems, such as broken skin, ulcers, bedsores and thinning of skin?		0.201	0.033	5.575	210.51	7.963	2	0.018655		10	x	0.88	0.7475	-0.055
	Q17	… learning a new task (e.g., learning a new game, learning how to use the computer, learning how to use a tool, etc.)?		0.157	0.033	0.621	207.64	0.984	2	0.611432	Q18	10	x	0.777	0.7669	0.158
	Q18	… focusing attention on a specific task or e.g. filtering out distractions such as noise?		0.044	0.033	-1.441	210.51	5.22	2	0.07354	Q3; Q17; Q19; Q20; Q23; Q25	10	x	0.749	0.7856	0.555
	Q19	… reading?		0.19	0.033	0.842	210.51	0.935	2	0.626638	Q18; Q25	10	x	0.735	0.804	0.411
	Q20	… making decisions?		0.386	0.035	-2.168	210.51	8.268	2	0.016017	Q4; Q9; Q10; Q18; Q23; Q25	10	x	0.719	0.822	0.601
	Q21	… starting and completing a single task such as making your bed or cleaning up your desk or workplace?		0.165	0.033	-1.417	210.51	9.825	2	0.007354	Q22; Q35	10	x	0.629	0.8377	-0.301
	Q22	… carrying out your daily routine or day to day activities?		0.008	0.034	-2.302	210.51	6.718	2	0.034773	Q21; Q35	10		0.595	0.8526	-0.431
	Q23	… handling stress, crises, or conflict?		0.058	0.032	-2.926	210.51	9.9	2	0.007083	Q4; Q5; Q6; Q7; Q8; Q10; Q18; Q20; Q24; Q25; Q37	10	x	0.564	0.8667	0.675
	Q24	… understanding body gestures, symbols and drawings?		0.391	0.036	-1.946	210.51	3.188	2	0.203119	Q23; Q25	10	x	0.519	0.8797	0.401
	Q25	… starting and maintaining a conversation?		0.472	0.038	-2.068	210.51	3.833	2	0.147134	Q18; Q19; Q20; Q23; Q24; Q26; Q37	10	x	0.49	0.8919	0.553
	Q26	… using communication devices such as using a telephone, telecommunication devices, and computers?		0.395	0.038	0.27	210.51	0.296	2	0.862425	Q25; Q37	10	x	0.456	0.9033	0.237
	Q27	… lifting and carrying objects weighing up to 5kg?		-0.188	0.03	0.455	210.51	2.311	2	0.314913	Q28; Q29	10	x	0.427	0.914	-0.464
	Q28	… lifting and carrying objects weighing more than 5kg?		-0.463	0.03	5.597	210.51	9.204	2	0.010032	Q27; Q29	10	x	0.404	0.9241	-0.55
	Q29	… fine hand use such as handling objects, picking up, manipulating and releasing objects using the hand, fingers, and thumb?		-0.031	0.03	6.55	210.51	22.784	2	1.3e-05	Q27; Q28	10	x	0.387	0.9338	-0.216
	Q30	… walking a short distance (less than 1 km)?		0.028	0.031	1.599	210.51	0.004	2	0.998146	Q31	10	x	0.376	0.9432	-0.373
	Q31	… walking a long distance (more than 1 km)?		-0.265	0.028	4.857	210.51	36.501	2	0	Q30; Q32	10	x	0.315	0.951	-0.436
	Q32	… moving around including crawling, climbing, and running?		-0.548	0.029	5.886	208.6	56.378	2	0	Q31	10	x	0.301	0.9586	-0.484
	Q33	… using transportation as a passenger ?		0.222	0.035	0.838	210.51	3.7	2	0.157246	Q34	10	x	0.268	0.9653	-0.315
	Q34	… driving a car or any form of transportation?		-0.081	0.03	1.494	209.56	10.175	2	0.006172	Q33; Q35	10	x	0.26	0.9718	-0.462
	Q35	… getting dressed?		0.322	0.035	-0.478	210.51	3.731	2	0.15483	Q21; Q22; Q34	10	x	0.246	0.9779	-0.469
	Q36	… looking after your health such as maintaining a balanced diet, getting enough physical activity and seeing your doctor as needed?		0.072	0.033	1.42	209.56	2.795	2	0.247267		10	x	0.237	0.9838	-0.081
	Q37	… your relationships with people?		0.255	0.034	-0.455	210.51	4.57	2	0.101788	Q9; Q37	10	x	0.213	0.9892	0.433
	Q38	… having sufficient money to cover your cost of living?		-0.227	0.03	5.321	208.6	11.106	2	0.003877		10	x	0.186	0.9938	-0.167
	Q39	… seeing and recognizing an object at arm's length?		0.424	0.044	1.487	210.51	1.931	2	0.380733	Q40	10	x	0.144	0.9974	0.151
	Q40	… seeing and recognizing a person you know across the road (distance of about 20 meters or 66 feet)?		0.358	0.038	2.146	210.51	4.229	2	0.120676	Q39	10	x	0.103	1	0.055
WORQ Final	T1		Q2,Q6,Q10,Q14,Q20,Q22,Q26,Q(27+28),Q34	0.008	0.01	-2.557	158.39	1.129	2	0.568763	no	10		1.709	0.4273	-0.643
	T2		Q3,Q7,Q11,Q15,Q21,Q23,Q29,Q(30+31),Q35	-0.051	0.009	2.741	159.11	1.117	2	0.571982	no	10		1.268	0.7442	0.867
	T3		Q1,Q4,Q8,Q12,Q16,Q20,Q24,Q32,Q36,Q39	0.015	0.01	-1.254	160.57	0.676	2	0.713118	no	10		1.02	0.9992	-0.709
	T4		Q5,Q9,Q13,A17,Q21,Q25,Q33,Q37,Q38,Q40	0.028	0.01	-1.053	156.93	0.364	2	0.833763	no	10		0.003	1	0.201
WORQ BRIEF Start	Q1	… not feeling rested and refreshed during the day?		-0.214	0.038	-0.797	198.19	3.94	2	0.139477		10		3.459	0.266	-0.149
	Q4	… your usual daily activities because you felt sad or depressed?		0.12	0.033	-1.376	197.28	5.669	2	0.058759	Q5;Q10;Q23	10	x	2.23	0.4376	-0.752
	Q5	… your usual daily activities because you felt worried or anxious?		0.036	0.034	-1.201	198.19	5.55	2	0.062342	Q4; Q23	10		1.253	0.534	-0.718
	Q10	… analyzing and finding solutions to problems in day to day life?		0.217	0.035	-0.875	198.19	2.756	2	0.252108	Q4; Q23	10	x	1.011	0.6117	-0.583
	Q13	… bodily aches or pains?		-0.548	0.037	-2.294	198.19	13.037	2	0.001477	Q14	10	x	0.962	0.6857	0.004
	Q14	… general endurance when performing physical activities?		-0.409	0.035	-2.139	198.19	10.32	2	0.005741	Q13	10		0.885	0.7537	0.101
	Q17	… learning a new task (e.g., learning a new game, learning how to use the computer, learning how to use a tool, etc.)?		0.331	0.034	2.352	195.47	1.107	2	0.574822		10	x	0.749	0.8113	-0.061
	Q22	… carrying out your daily routine or day to day activities?		0.183	0.035	-1.009	198.19	2.486	2	0.288511		10		0.678	0.8635	-0.014
	Q23	… handling stress, crises, or conflict?		0.227	0.033	-1.551	198.19	1.838	2	0.399007	Q4; Q5; Q10	10	x	0.611	0.9105	-0.625
	Q30	… walking a short distance (less than 1 km)?		0.208	0.033	0.785	198.19	0.615	2	0.735462	Q31	10	x	0.533	0.9515	0.683
	Q31	… walking a long distance (more than 1 km)?		-0.132	0.029	2.998	198.19	19.234	2	6.8e-05	Q30; Q32	10	x	0.317	0.9759	0.797
	Q32	… moving around including crawling, climbing, and running?		-0.441	0.03	4.121	196.38	28.223	2	1e-06	Q31	10	x	0.254	0.9954	0.655
	Q37	… your relationships with people?		0.421	0.035	2.154	198.19	2.572	2	0.276371		10	x	0.059	1	-0.283
WORQ BRIEF Final	T1		Q1; Q4; Q14, Q23	-0.107	0.017	-0.306	141.1	1.655	2	0.437068		10		1.69	0.5632	-0.575
	T2		Q5; Q17; Q32; Q37	0.121	0.018	0.446	139.16	5.718	2	0.057327		10		1.291	0.9937	-0.605
	T3		Q10; Q13; Q22; (Q30-Q31)	-0.014	0.015	0.341	141.75	0.736	2	0.692004		10		0.019	1	0.996
Supplementary Table S2: Rasch measurement properties of clinical subscales without adjustments and with the final testlet strategie
	Item	Question	Collapsing strategy	Location	SE	FitResid	DF	ChiSq	DF	Prob	LID	Uniform DIF	Non-Uniform DIF	Number of Thres- holds	Disordering of Thresholds	Eigenvalue	Cumulative % of variation explained	Loadings 1st Principal Component
Emotion	Q4	… your usual daily activities because you felt sad or depressed?		-0.025	0.048	-0.668	158.66	3.158	2	0.206205				10	non	2.113	0.3522	0.664
	Q5	… your usual daily activities because you felt worried or anxious?		-0.165	0.049	0.292	159.47	1.71	2	0.425346				10		1.405	0.5864	0.766
	Q6	… being irritable?		-0.022	0.048	0.058	159.47	1.842	2	0.39807	Q7			10		1.14	0.7763	-0.704
	Q7	… your temper?		0.021	0.049	-1.293	159.47	3.364	2	0.185985	Q6			10		0.786	0.9073	-0.762
	Q8	… your self-confidence?		-0.018	0.047	0.696	159.47	0.179	2	0.914407				10		0.521	0.9941	-0.075
	Q23	… handling stress, crises, or conflict?		0.211	0.047	0.654	159.47	0.272	2	0.872899				10		0.035	1	0.048
Emotion Final	T1		Q4, Q6, Q8	-0.25	0.026	-0.094	99.76	1.995	2	0.36888				10		1.948	0.9741	0.987
	T2		Q5, Q7, Q23	0.25	0.027	0.243	100.24	1.088	2	0.580478	no			10		0.052	1	-0.987
Cognition	Q3	… remembering to do important things?		-0.147	0.041	1.143	168.86	0.484	2	0.784892				10		2.145	0.2145	0.778
	Q9	… thinking clearly?		-0.15	0.041	-0.209	168.86	2.712	2	0.257742	Q10			10	x	1.598	0.3743	0.752
	Q10	… analyzing and finding solutions to problems in day to day life?		-0.289	0.042	0.645	168.86	0.779	2	0.677474	Q9			10		1.383	0.5126	0.246
	Q17	… learning a new task (e.g., learning a new game, learning how to use the computer, learning how to use a tool, etc.)?		-0.103	0.04	3.482	166.23	5.714	2	0.057455				10	x	1.054	0.618	0.244
	Q18	… focusing attention on a specific task or e.g. filtering out distractions such as noise?		-0.273	0.041	-1.903	168.86	10.628	2	0.004922				10		0.924	0.7104	-0.246
	Q19	… reading?		-0.023	0.04	0.418	168.86	0.638	2	0.726865				10	x	0.846	0.795	-0.282
	Q20	… making decisions?		0.187	0.042	-2.155	168.86	6.587	2	0.03712				10		0.806	0.8757	-0.312
	Q24	… understanding body gestures, symbols and drawings?		0.165	0.043	-0.885	168.86	0.331	2	0.84749				10	x	0.68	0.9436	-0.416
	Q25	… starting and maintaining a conversation?		0.387	0.046	-2.028	168.86	4.786	2	0.091376				10		0.515	0.9951	-0.451
	Q26	… using communication devices such as using a telephone, telecommunication devices, and computers?		0.245	0.044	2.461	168.86	2.744	2	0.253547				10	x	0.049	1	-0.493
Cognition Final	T1		Q3, Q9, Q17, Q24, Q26	0.088	0.02	0.339	90.28	2.2	2	0.332875	no			10		1.951	0.9757	0.988
	T2		Q10, Q18-Q20, Q25	-0.088	0.019	-0.087	91.72	1.417	2	0.49237				10		0.049	1	-0.988
Dexterity	Q14	… general endurance when performing physical activities?		-0.455	0.037	1.333	191.38	0.977	2	0.613636	Q15			10		2.021	0.2021	0.536
	Q15	… muscle strength?		-0.511	0.037	0.27	191.38	2.813	2	0.245059	Q14			10		1.609	0.363	0.355
	Q21	… starting and completing a single task such as making your bed or cleaning up your desk or workplace?		0.333	0.036	-1.331	191.38	6.743	2	0.034334	Q22			10	x	1.552	0.5182	0.577
	Q22	… carrying out your daily routine or day to day activities?		0.16	0.038	-3.551	191.38	20.733	2	3.3e-05	Q21			10		1.11	0.6292	0.599
	Q27	… lifting and carrying objects weighing up to 5kg?		-0.057	0.033	-2.158	191.38	6.131	2	0.046643				10	x	1.01	0.7302	-0.576
	Q28	… lifting and carrying objects weighing more than 5kg?		-0.423	0.033	2.347	191.38	1.006	2	0.60457				10	x	0.849	0.8151	-0.467
	Q29	… fine hand use such as handling objects, picking up, manipulating and releasing objects using the hand, fingers, and thumb?		0.121	0.032	3.174	191.38	12.165	2	0.002283				10	x	0.77	0.892	-0.596
	Q34	… driving a car or any form of transportation?		0.087	0.033	0.967	190.49	4.468	2	0.107076				10	x	0.551	0.9471	0.028
	Q35	… getting dressed?		0.542	0.039	-1.942	191.38	10.452	2	0.005376				10	x	0.434	0.9905	0.101
	Q36	… looking after your health such as maintaining a balanced diet, getting enough physical activity and seeing your doctor as needed?		0.205	0.035	2.987	190.49	20.41	2	3.8e-05				10	x	0.095	1	-0.041
Dexterity Final	T1		Q14, Q15, Q21, Q22, Q27	-0.126	0.014	-0.154	104.48	1.849	2	0.39676	no			10		1.953	0.9764	0.988
	T2		Q28, Q29, Q34-Q36	0.126	0.015	0.425	103.52	0.999	2	0.606854				10		0.047	1	-0.988
Mobility	Q12	… bodily aches or pains?		0.249	0.036	2.3	149.93	3.21	2	0.200854				10	x	1.834	0.4584	-0.477
	Q30	… walking a short distance (less than 1 km)?		0.43	0.039	-2.678	149.93	21.008	2	2.8e-05	Q31			10	x	1.485	0.8296	0.821
	Q31	… walking a long distance (more than 1 km)?		-0.133	0.032	-2.428	149.93	15.114	2	0.000524	Q30			10	x	0.576	0.9736	0.838
	Q32	… moving around including crawling, climbing, and running?		-0.546	0.032	1.352	149.2	12.127	2	0.002326				10	x	0.106	1	-0.478
Mobility Final	T1		Q12, Q31	0.087	0.027	0.168	98.74	2.488	2	0.288246	no			10		1.896	0.9479	0.974
	T2		Q30, Q32	-0.087	0.027	0.092	98.26	4.017	2	0.134175				10		0.104	1	-0.974
Supplementary Table S3: Transformation Tables for WORQ, WORQ-BRIEF and the clinical subscores
WORQ SumScore				WORQ-BRIEF SumScore (13items)				Emotion Subscore (6items)				Cognition Subscore (10items)				Dexterity Subscore (10items)				Mobility Subscore
																				(4items)
Raw Score	Logit Scale	Ref. Metric	Ref. Metric	Raw Score	Logit Scale	Ref. Metric	Ref. Metric	Raw Score	Logit Scale	Ref. Metric	Ref. Metric	Raw Score	Logit Scale	Ref. Metric	Ref. Metric	Raw Score	Logit Scale	Ref. Metric	Ref. Metric	Raw Score	Logit	Ref. Metric	Ref. Metric
WORQ	WORQ	WORQ	WORQ	WORQ-BRIEF	WORQ-BRIEF	WORQ-BRIEF	WORQ BRIEF	Emotion	Emotion	Emotion	Emotion	Cognition	Cognition	Cognition	Cognition	Dexterity	Dexterity	Dexterity	Dexterity	Mobility	Scale Mobility	Mobility	Mobility
0-400		0-400	0-100	0-130		0-130	0-100	0-60		0-60	0-10	0-100		0-100	0-10	0-100		0-100	0-10	0-40		0-40	0-10
0	-3.329	0	0	0	-2.925	0	0	0	-3.506	0	0	0	-2.807	0	0	0	-2.151	0	0	0	-1.621	0	0
1	-2.75	32.86	8.21	1	-2.373	11.94	9.18142	1	-2.925	4.30684	0.717535	1	-2.339	7.77	0.777	1	-1.749	9.22	0.922	1	-1.419	1.62	0.405
2	-2.414	51.92	12.98	2	-2.038	19.18	14.7535	2	-2.537	7.183	1.19671	2	-2.049	12.59	1.259	2	-1.506	14.79	1.479	2	-1.285	2.7	0.675
3	-2.219	62.99	15.75	3	-1.834	23.59	18.1466	3	-2.276	9.11774	1.51905	3	-1.868	15.6	1.56	3	-1.358	18.18	1.818	3	-1.195	3.42	0.855
4	-2.087	70.48	17.62	4	-1.69	26.7	20.5418	4	-2.077	10.5929	1.76482	4	-1.736	17.79	1.779	4	-1.251	20.63	2.063	4	-1.125	3.99	0.9975
5	-1.988	76.1	19.02	5	-1.577	29.15	22.4213	5	-1.914	11.8012	1.96612	5	-1.631	19.53	1.953	5	-1.166	22.58	2.258	5	-1.069	4.44	1.11
6	-1.91	80.52	20.13	6	-1.485	31.14	23.9515	6	-1.776	12.8241	2.13655	6	-1.543	21	2.1	6	-1.095	24.21	2.421	6	-1.017	4.85	1.2125
7	-1.846	84.15	21.04	7	-1.406	32.85	25.2655	7	-1.657	13.7063	2.28351	7	-1.466	22.28	2.228	7	-1.035	25.58	2.558	7	-0.969	5.24	1.31
8	-1.791	87.27	21.82	8	-1.338	34.32	26.3966	8	-1.551	14.492	2.41443	8	-1.397	23.42	2.342	8	-0.981	26.82	2.682	8	-0.923	5.61	1.4025
9	-1.744	89.94	22.48	9	-1.276	35.66	27.4278	9	-1.457	15.1888	2.53051	9	-1.334	24.47	2.447	9	-0.933	27.92	2.792	9	-0.878	5.97	1.4925
10	-1.702	92.32	23.08	10	-1.221	36.85	28.3426	10	-1.371	15.8263	2.63672	10	-1.275	25.45	2.545	10	-0.89	28.91	2.891	10	-0.835	6.32	1.58
11	-1.665	94.42	23.61	11	-1.17	37.95	29.1909	11	-1.293	16.4045	2.73306	11	-1.22	26.36	2.636	11	-0.85	29.83	2.983	11	-0.79	6.68	1.67
12	-1.631	96.35	24.09	12	-1.123	38.96	29.9727	12	-1.221	16.9382	2.82197	12	-1.168	27.23	2.723	12	-0.813	30.67	3.067	12	-0.748	7.01	1.7525
13	-1.6	98.11	24.53	13	-1.08	39.89	30.6879	13	-1.154	17.4349	2.90472	13	-1.119	28.04	2.804	13	-0.778	31.48	3.148	13	-0.705	7.36	1.84
14	-1.571	99.76	24.94	14	-1.038	40.8	31.3865	14	-1.092	17.8945	2.98129	14	-1.072	28.82	2.882	14	-0.746	32.21	3.221	14	-0.659	7.73	1.9325
15	-1.544	101.29	25.32	15	-0.999	41.65	32.0352	15	-1.033	18.3319	3.05416	15	-1.026	29.58	2.958	15	-0.716	32.9	3.29	15	-0.615	8.08	2.02
16	-1.519	102.71	25.68	16	-0.962	42.45	32.6506	16	-0.978	18.7396	3.12208	16	-0.983	30.3	3.03	16	-0.687	33.56	3.356	16	-0.568	8.46	2.115
17	-1.495	104.07	26.02	17	-0.927	43.2	33.2327	17	-0.925	19.1324	3.18753	17	-0.941	31	3.1	17	-0.66	34.18	3.418	17	-0.519	8.85	2.2125
18	-1.473	105.32	26.33	18	-0.894	43.92	33.7816	18	-0.875	19.5031	3.24928	18	-0.9	31.68	3.168	18	-0.633	34.8	3.48	18	-0.466	9.28	2.32
19	-1.452	106.51	26.63	19	-0.861	44.63	34.3305	19	-0.826	19.8663	3.3098	19	-0.861	32.33	3.233	19	-0.608	35.37	3.537	19	-0.408	9.75	2.4375
20	-1.431	107.7	26.93	20	-0.83	45.3	34.8461	20	-0.779	20.2147	3.36784	20	-0.824	32.94	3.294	20	-0.585	35.9	3.59	20	-0.345	10.25	2.5625
21	-1.412	108.78	27.19	21	-0.8	45.95	35.3451	21	-0.732	20.5631	3.42589	21	-0.787	33.55	3.355	21	-0.561	36.45	3.645	21	-0.274	10.82	2.705
22	-1.393	109.86	27.46	22	-0.772	46.55	35.8108	22	-0.687	20.8967	3.48147	22	-0.752	34.14	3.414	22	-0.539	36.96	3.696	22	-0.194	11.47	2.8675
23	-1.375	110.88	27.72	23	-0.744	47.16	36.2766	23	-0.642	21.2303	3.53704	23	-0.718	34.7	3.47	23	-0.517	37.46	3.746	23	-0.104	12.19	3.0475
24	-1.358	111.84	27.96	24	-0.717	47.74	36.7257	24	-0.597	21.5638	3.59261	24	-0.686	35.23	3.523	24	-0.496	37.94	3.794	24	-0.006	12.98	3.245
25	-1.341	112.81	28.2	25	-0.691	48.31	37.1581	25	-0.551	21.9048	3.64942	25	-0.654	35.76	3.576	25	-0.475	38.42	3.842	25	0.1	13.83	3.4575
26	-1.324	113.77	28.44	26	-0.666	48.85	37.5739	26	-0.505	22.2458	3.70623	26	-0.623	36.28	3.628	26	-0.455	38.88	3.888	26	0.213	14.74	3.685
27	-1.309	114.62	28.66	27	-0.641	49.39	37.9898	27	-0.458	22.5942	3.76428	27	-0.594	36.76	3.676	27	-0.435	39.34	3.934	27	0.33	15.68	3.92
28	-1.293	115.53	28.88	28	-0.617	49.91	38.389	28	-0.409	22.9574	3.8248	28	-0.565	37.24	3.724	28	-0.415	39.8	3.98	28	0.451	16.65	4.1625
29	-1.278	116.38	29.1	29	-0.594	50.4	38.7715	29	-0.36	23.3207	3.88531	29	-0.538	37.69	3.769	29	-0.396	40.23	4.023	29	0.575	17.64	4.41
30	-1.263	117.24	29.31	30	-0.572	50.88	39.1374	30	-0.308	23.7061	3.94953	30	-0.511	38.14	3.814	30	-0.378	40.65	4.065	30	0.7	18.65	4.6625
31	-1.249	118.03	29.51	31	-0.55	51.35	39.5034	31	-0.255	24.099	4.01499	31	-0.484	38.59	3.859	31	-0.359	41.08	4.108	31	0.825	19.65	4.9125
32	-1.235	118.82	29.71	32	-0.529	51.81	39.8527	32	-0.2	24.5067	4.08291	32	-0.459	39	3.9	32	-0.341	41.49	4.149	32	0.953	20.68	5.17
33	-1.221	119.62	29.9	33	-0.509	52.24	40.1853	33	-0.141	24.9441	4.15578	33	-0.434	39.42	3.942	33	-0.323	41.91	4.191	33	1.085	21.74	5.435
34	-1.207	120.41	30.1	34	-0.489	52.67	40.518	34	-0.08	25.3963	4.23111	34	-0.41	39.82	3.982	34	-0.305	42.32	4.232	34	1.227	22.88	5.72
35	-1.194	121.15	30.29	35	-0.469	53.11	40.8506	35	-0.016	25.8707	4.31015	35	-0.387	40.2	4.02	35	-0.288	42.71	4.271	35	1.386	24.16	6.04
36	-1.181	121.89	30.47	36	-0.45	53.52	41.1667	36	0.052	26.3747	4.39413	36	-0.364	40.58	4.058	36	-0.27	43.12	4.312	36	1.574	25.67	6.4175
37	-1.168	122.63	30.66	37	-0.432	53.91	41.4661	37	0.124	26.9085	4.48305	37	-0.341	40.96	4.096	37	-0.253	43.51	4.351	37	1.812	27.58	6.895
38	-1.155	123.36	30.84	38	-0.413	54.32	41.7821	38	0.2	27.4718	4.57691	38	-0.319	41.33	4.133	38	-0.236	43.9	4.39	38	2.136	30.19	7.5475
39	-1.143	124.04	31.01	39	-0.396	54.68	42.0649	39	0.281	28.0723	4.67694	39	-0.298	41.68	4.168	39	-0.219	44.29	4.429	39	2.623	34.1	8.525
40	-1.131	124.73	31.18	40	-0.379	55.05	42.3476	40	0.368	28.7172	4.78439	40	-0.276	42.04	4.204	40	-0.202	44.68	4.468	40	3.357	40	10
41	-1.119	125.41	31.35	41	-0.362	55.42	42.6304	41	0.46	29.3992	4.89801	41	-0.256	42.37	4.237	41	-0.185	45.07	4.507
42	-1.107	126.09	31.52	42	-0.345	55.79	42.9131	42	0.558	30.1256	5.01904	42	-0.235	42.72	4.272	42	-0.169	45.44	4.544
43	-1.095	126.77	31.69	43	-0.329	56.13	43.1793	43	0.663	30.904	5.14872	43	-0.215	43.06	4.306	43	-0.152	45.83	4.583
44	-1.083	127.45	31.86	44	-0.313	56.48	43.4454	44	0.775	31.7342	5.28704	44	-0.194	43.4	4.34	44	-0.135	46.22	4.622
45	-1.072	128.07	32.02	45	-0.298	56.8	43.6949	45	0.894	32.6163	5.434	45	-0.174	43.74	4.374	45	-0.119	46.58	4.658
46	-1.061	128.7	32.17	46	-0.282	57.15	43.961	46	1.021	33.5577	5.59084	46	-0.154	44.07	4.407	46	-0.102	46.97	4.697
47	-1.049	129.38	32.34	47	-0.267	57.47	44.2105	47	1.157	34.5659	5.75881	47	-0.134	44.4	4.44	47	-0.085	47.36	4.736
48	-1.038	130	32.5	48	-0.253	57.78	44.4434	48	1.301	35.6333	5.93664	48	-0.114	44.73	4.473	48	-0.068	47.75	4.775
49	-1.027	130.63	32.66	49	-0.238	58.1	44.6929	49	1.454	36.7675	6.1256	49	-0.094	45.07	4.507	49	-0.051	48.14	4.814
50	-1.017	131.19	32.8	50	-0.224	58.4	44.9257	50	1.616	37.9684	6.32567	50	-0.074	45.4	4.54	50	-0.034	48.53	4.853
51	-1.006	131.82	32.95	51	-0.21	58.71	45.1586	51	1.787	39.236	6.53685	51	-0.054	45.73	4.573	51	-0.017	48.92	4.892
52	-0.995	132.44	33.11	52	-0.196	59.01	45.3915	52	1.969	40.5851	6.76163	52	-0.034	46.06	4.606	52	0.001	49.33	4.933
53	-0.985	133.01	33.25	53	-0.183	59.29	45.6077	53	2.162	42.0158	6.99998	53	-0.014	46.39	4.639	53	0.018	49.72	4.972
54	-0.975	133.58	33.39	54	-0.169	59.59	45.8405	54	2.366	43.528	7.25192	54	0.007	46.74	4.674	54	0.036	50.14	5.014
55	-0.964	134.2	33.55	55	-0.156	59.87	46.0568	55	2.585	45.1514	7.52238	55	0.028	47.09	4.709	55	0.054	50.55	5.055
56	-0.954	134.77	33.69	56	-0.143	60.16	46.273	56	2.825	46.9304	7.81879	56	0.049	47.44	4.744	56	0.072	50.96	5.096
57	-0.944	135.34	33.83	57	-0.13	60.44	46.4892	57	3.099	48.9615	8.15718	57	0.071	47.81	4.781	57	0.09	51.37	5.137
58	-0.934	135.9	33.98	58	-0.117	60.72	46.7055	58	3.435	51.4522	8.57214	58	0.093	48.17	4.817	58	0.109	51.81	5.181
59	-0.925	136.41	34.1	59	-0.105	60.98	46.9051	59	3.911	54.9807	9.16	59	0.116	48.55	4.855	59	0.127	52.22	5.222
60	-0.915	136.98	34.25	60	-0.092	61.26	47.1213	60	4.588	59.9992	9.99609	60	0.139	48.94	4.894	60	0.147	52.68	5.268
61	-0.905	137.55	34.39	61	-0.079	61.54	47.3375					61	0.163	49.33	4.933	61	0.166	53.12	5.312
62	-0.896	138.06	34.51	62	-0.067	61.8	47.5371					62	0.187	49.73	4.973	62	0.186	53.58	5.358
63	-0.886	138.63	34.66	63	-0.054	62.08	47.7533					63	0.213	50.17	5.017	63	0.206	54.03	5.403
64	-0.877	139.14	34.78	64	-0.042	62.34	47.9529					64	0.239	50.6	5.06	64	0.226	54.49	5.449
65	-0.868	139.65	34.91	65	-0.03	62.6	48.1525					65	0.266	51.05	5.105	65	0.247	54.97	5.497
66	-0.859	140.16	35.04	66	-0.017	62.88	48.3688					66	0.293	51.49	5.149	66	0.268	55.46	5.546
67	-0.85	140.67	35.17	67	-0.005	63.14	48.5684					67	0.322	51.98	5.198	67	0.29	55.96	5.596
68	-0.841	141.18	35.29	68	0.008	63.42	48.7846					68	0.352	52.47	5.247	68	0.312	56.46	5.646
69	-0.832	141.69	35.42	69	0.02	63.68	48.9842					69	0.383	52.99	5.299	69	0.334	56.97	5.697
70	-0.823	142.2	35.55	70	0.032	63.94	49.1838					70	0.415	53.52	5.352	70	0.357	57.5	5.75
71	-0.814	142.71	35.68	71	0.045	64.22	49.4					71	0.448	54.07	5.407	71	0.38	58.02	5.802
72	-0.806	143.17	35.79	72	0.057	64.48	49.5996					72	0.482	54.63	5.463	72	0.404	58.57	5.857
73	-0.797	143.68	35.92	73	0.07	64.76	49.8158					73	0.518	55.23	5.523	73	0.428	59.12	5.912
74	-0.789	144.13	36.03	74	0.083	65.04	50.0321					74	0.555	55.85	5.585	74	0.453	59.7	5.97
75	-0.78	144.64	36.16	75	0.096	65.32	50.2483					75	0.593	56.48	5.648	75	0.478	60.27	6.027
76	-0.772	145.1	36.27	76	0.109	65.6	50.4645					76	0.633	57.14	5.714	76	0.504	60.87	6.087
77	-0.764	145.55	36.39	77	0.123	65.91	50.6974					77	0.675	57.84	5.784	77	0.53	61.46	6.146
78	-0.756	146	36.5	78	0.137	66.21	50.9302					78	0.718	58.55	5.855	78	0.557	62.08	6.208
79	-0.748	146.46	36.61	79	0.151	66.51	51.1631					79	0.762	59.28	5.928	79	0.584	62.7	6.27
80	-0.74	146.91	36.73	80	0.165	66.82	51.396					80	0.808	60.05	6.005	80	0.613	63.36	6.336
81	-0.732	147.37	36.84	81	0.18	67.14	51.6455					81	0.856	60.85	6.085	81	0.641	64.01	6.401
82	-0.724	147.82	36.95	82	0.194	67.44	51.8783					82	0.906	61.68	6.168	82	0.671	64.69	6.469
83	-0.716	148.27	37.07	83	0.21	67.79	52.1445					83	0.958	62.54	6.254	83	0.701	65.38	6.538
84	-0.708	148.73	37.18	84	0.226	68.13	52.4106					84	1.012	63.44	6.344	84	0.732	66.09	6.609
85	-0.701	149.13	37.28	85	0.242	68.48	52.6767					85	1.068	64.37	6.437	85	0.765	66.85	6.685
86	-0.693	149.58	37.39	86	0.258	68.83	52.9428					86	1.128	65.36	6.536	86	0.798	67.61	6.761
87	-0.686	149.98	37.49	87	0.275	69.19	53.2256					87	1.19	66.39	6.639	87	0.833	68.41	6.841
88	-0.678	150.43	37.61	88	0.293	69.58	53.525					88	1.257	67.51	6.751	88	0.869	69.23	6.923
89	-0.671	150.83	37.71	89	0.311	69.97	53.8244					89	1.327	68.67	6.867	89	0.907	70.1	7.01
90	-0.664	151.23	37.81	90	0.329	70.36	54.1238					90	1.404	69.95	6.995	90	0.948	71.04	7.104
91	-0.657	151.62	37.9	91	0.349	70.79	54.4564					91	1.486	71.31	7.131	91	0.991	72.03	7.203
92	-0.649	152.08	38.02	92	0.368	71.2	54.7725					92	1.576	72.81	7.281	92	1.038	73.11	7.311
93	-0.642	152.47	38.12	93	0.389	71.66	55.1218					93	1.675	74.45	7.445	93	1.09	74.3	7.43
94	-0.635	152.87	38.22	94	0.41	72.11	55.4711					94	1.784	76.26	7.626	94	1.148	75.63	7.563
95	-0.628	153.27	38.32	95	0.431	72.57	55.8203					95	1.906	78.29	7.829	95	1.216	77.19	7.719
96	-0.621	153.67	38.42	96	0.454	73.06	56.2029					96	2.046	80.61	8.061	96	1.298	79.07	7.907
97	-0.615	154.01	38.5	97	0.477	73.56	56.5855					97	2.212	83.37	8.337	97	1.403	81.48	8.148
98	-0.608	154.4	38.6	98	0.5	74.06	56.968					98	2.425	86.91	8.691	98	1.55	84.85	8.485
99	-0.601	154.8	38.7	99	0.525	74.6	57.3839					99	2.742	92.17	9.217	99	1.797	90.51	9.051
100	-0.594	155.2	38.8	100	0.55	75.14	57.7997					100	3.213	100	10	100	2.211	100	10
101	-0.588	155.54	38.88	101	0.576	75.7	58.2321
102	-0.581	155.94	38.98	102	0.603	76.29	58.6812
103	-0.575	156.28	39.07	103	0.631	76.89	59.1469
104	-0.568	156.67	39.17	104	0.66	77.52	59.6293
105	-0.562	157.01	39.25	105	0.689	78.15	60.1117
106	-0.556	157.35	39.34	106	0.72	78.82	60.6273
107	-0.549	157.75	39.44	107	0.751	79.49	61.1429
108	-0.543	158.09	39.52	108	0.784	80.2	61.6918
109	-0.537	158.43	39.61	109	0.817	80.91	62.2407
110	-0.531	158.77	39.69	110	0.852	81.67	62.8228
111	-0.525	159.11	39.78	111	0.888	82.45	63.4216
112	-0.519	159.45	39.86	112	0.926	83.27	64.0537
113	-0.513	159.79	39.95	113	0.965	84.11	64.7024
114	-0.507	160.13	40.03	114	1.005	84.98	65.3677
115	-0.501	160.47	40.12	115	1.048	85.91	66.0829
116	-0.495	160.82	40.2	116	1.093	86.88	66.8314
117	-0.489	161.16	40.29	117	1.14	87.9	67.6131
118	-0.484	161.44	40.36	118	1.19	88.98	68.4448
119	-0.478	161.78	40.44	119	1.243	90.12	69.3263
120	-0.472	162.12	40.53	120	1.301	91.38	70.2911
121	-0.467	162.4	40.6	121	1.363	92.72	71.3223
122	-0.461	162.74	40.69	122	1.432	94.21	72.47
123	-0.455	163.09	40.77	123	1.508	95.85	73.7341
124	-0.45	163.37	40.84	124	1.594	97.71	75.1645
125	-0.444	163.71	40.93	125	1.695	99.9	76.8445
126	-0.439	163.99	41	126	1.816	102.51	78.8571
127	-0.434	164.28	41.07	127	1.97	105.84	81.4185
128	-0.428	164.62	41.15	128	2.183	110.45	84.9614
129	-0.423	164.9	41.22	129	2.528	117.91	90.6997
130	-0.418	165.18	41.3	130	3.087	130	99.9976
131	-0.412	165.53	41.38
132	-0.407	165.81	41.45
133	-0.402	166.09	41.52
134	-0.397	166.38	41.59
135	-0.391	166.72	41.68
136	-0.386	167	41.75
137	-0.381	167.28	41.82
138	-0.376	167.57	41.89
139	-0.371	167.85	41.96
140	-0.366	168.14	42.03
141	-0.361	168.42	42.1
142	-0.356	168.7	42.17
143	-0.351	168.99	42.25
144	-0.346	169.27	42.32
145	-0.342	169.5	42.37
146	-0.337	169.78	42.44
147	-0.332	170.06	42.52
148	-0.327	170.35	42.59
149	-0.322	170.63	42.66
150	-0.318	170.86	42.71
151	-0.313	171.14	42.78
152	-0.308	171.43	42.86
153	-0.303	171.71	42.93
154	-0.299	171.94	42.98
155	-0.294	172.22	43.05
156	-0.289	172.5	43.13
157	-0.285	172.73	43.18
158	-0.28	173.02	43.25
159	-0.276	173.24	43.31
160	-0.271	173.53	43.38
161	-0.266	173.81	43.45
162	-0.262	174.04	43.51
163	-0.257	174.32	43.58
164	-0.253	174.55	43.64
165	-0.248	174.83	43.71
166	-0.244	175.06	43.76
167	-0.239	175.34	43.83
168	-0.235	175.57	43.89
169	-0.23	175.85	43.96
170	-0.226	176.08	44.02
171	-0.221	176.36	44.09
172	-0.217	176.59	44.15
173	-0.213	176.82	44.2
174	-0.208	177.1	44.27
175	-0.204	177.33	44.33
176	-0.199	177.61	44.4
177	-0.195	177.84	44.46
178	-0.191	178.07	44.52
179	-0.186	178.35	44.59
180	-0.182	178.58	44.64
181	-0.177	178.86	44.71
182	-0.173	179.09	44.77
183	-0.169	179.31	44.83
184	-0.164	179.6	44.9
185	-0.16	179.82	44.96
186	-0.155	180.11	45.03
187	-0.151	180.34	45.08
188	-0.147	180.56	45.14
189	-0.142	180.85	45.21
190	-0.138	181.07	45.27
191	-0.133	181.36	45.34
192	-0.129	181.58	45.4
193	-0.125	181.81	45.45
194	-0.12	182.09	45.52
195	-0.116	182.32	45.58
196	-0.111	182.61	45.65
197	-0.107	182.83	45.71
198	-0.102	183.12	45.78
199	-0.098	183.34	45.83
200	-0.093	183.63	45.91
201	-0.089	183.85	45.96
202	-0.084	184.14	46.03
203	-0.08	184.36	46.09
204	-0.075	184.65	46.16
205	-0.071	184.88	46.22
206	-0.066	185.16	46.29
207	-0.062	185.39	46.35
208	-0.057	185.67	46.42
209	-0.053	185.9	46.47
210	-0.048	186.18	46.54
211	-0.043	186.46	46.62
212	-0.039	186.69	46.67
213	-0.034	186.97	46.74
214	-0.029	187.26	46.81
215	-0.025	187.49	46.87
216	-0.02	187.77	46.94
217	-0.015	188.05	47.01
218	-0.01	188.34	47.08
219	-0.006	188.56	47.14
220	-0.001	188.85	47.21
221	0.004	189.13	47.28
222	0.009	189.41	47.35
223	0.014	189.7	47.42
224	0.019	189.98	47.49
225	0.024	190.27	47.57
226	0.029	190.55	47.64
227	0.034	190.83	47.71
228	0.039	191.12	47.78
229	0.044	191.4	47.85
230	0.049	191.68	47.92
231	0.055	192.03	48.01
232	0.06	192.31	48.08
233	0.065	192.59	48.15
234	0.07	192.88	48.22
235	0.076	193.22	48.3
236	0.081	193.5	48.37
237	0.086	193.78	48.45
238	0.092	194.12	48.53
239	0.097	194.41	48.6
240	0.103	194.75	48.69
241	0.108	195.03	48.76
242	0.114	195.37	48.84
243	0.12	195.71	48.93
244	0.125	196	49
245	0.131	196.34	49.08
246	0.137	196.68	49.17
247	0.143	197.02	49.25
248	0.149	197.36	49.34
249	0.155	197.7	49.42
250	0.161	198.04	49.51
251	0.167	198.38	49.59
252	0.173	198.72	49.68
253	0.179	199.06	49.76
254	0.185	199.4	49.85
255	0.191	199.74	49.93
256	0.198	200.14	50.03
257	0.204	200.48	50.12
258	0.21	200.82	50.2
259	0.217	201.22	50.3
260	0.224	201.61	50.4
261	0.23	201.96	50.49
262	0.237	202.35	50.59
263	0.243	202.69	50.67
264	0.25	203.09	50.77
265	0.257	203.49	50.87
266	0.264	203.88	50.97
267	0.271	204.28	51.07
268	0.278	204.68	51.17
269	0.285	205.08	51.27
270	0.292	205.47	51.37
271	0.299	205.87	51.47
272	0.307	206.32	51.58
273	0.314	206.72	51.68
274	0.322	207.18	51.79
275	0.329	207.57	51.89
276	0.337	208.03	52.01
277	0.344	208.42	52.11
278	0.352	208.88	52.22
279	0.36	209.33	52.33
280	0.368	209.79	52.45
281	0.376	210.24	52.56
282	0.384	210.69	52.67
283	0.392	211.15	52.79
284	0.4	211.6	52.9
285	0.408	212.06	53.01
286	0.416	212.51	53.13
287	0.425	213.02	53.25
288	0.433	213.47	53.37
289	0.442	213.99	53.5
290	0.45	214.44	53.61
291	0.459	214.95	53.74
292	0.468	215.46	53.86
293	0.477	215.97	53.99
294	0.486	216.48	54.12
295	0.495	216.99	54.25
296	0.504	217.5	54.37
297	0.513	218.01	54.5
298	0.523	218.58	54.64
299	0.532	219.09	54.77
300	0.542	219.66	54.91
301	0.551	220.17	55.04
302	0.561	220.74	55.18
303	0.571	221.31	55.33
304	0.581	221.87	55.47
305	0.591	222.44	55.61
306	0.601	223.01	55.75
307	0.611	223.58	55.89
308	0.621	224.14	56.03
309	0.631	224.71	56.18
310	0.642	225.33	56.33
311	0.652	225.9	56.47
312	0.663	226.53	56.63
313	0.674	227.15	56.79
314	0.685	227.77	56.94
315	0.696	228.4	57.1
316	0.707	229.02	57.25
317	0.718	229.65	57.41
318	0.729	230.27	57.57
319	0.741	230.95	57.74
320	0.752	231.58	57.89
321	0.764	232.26	58.06
322	0.775	232.88	58.22
323	0.787	233.56	58.39
324	0.799	234.24	58.56
325	0.811	234.92	58.73
326	0.823	235.61	58.9
327	0.835	236.29	59.07
328	0.848	237.02	59.25
329	0.86	237.7	59.43
330	0.873	238.44	59.61
331	0.886	239.18	59.79
332	0.898	239.86	59.96
333	0.911	240.6	60.15
334	0.924	241.34	60.33
335	0.937	242.07	60.52
336	0.951	242.87	60.72
337	0.964	243.61	60.9
338	0.978	244.4	61.1
339	0.991	245.14	61.28
340	1.005	245.93	61.48
341	1.019	246.73	61.68
342	1.033	247.52	61.88
343	1.047	248.32	62.08
344	1.061	249.11	62.28
345	1.076	249.96	62.49
346	1.09	250.76	62.69
347	1.105	251.61	62.9
348	1.12	252.46	63.11
349	1.135	253.31	63.33
350	1.15	254.16	63.54
351	1.165	255.01	63.75
352	1.18	255.86	63.96
353	1.196	256.77	64.19
354	1.211	257.62	64.4
355	1.227	258.53	64.63
356	1.243	259.44	64.86
357	1.259	260.35	65.09
358	1.276	261.31	65.33
359	1.292	262.22	65.55
360	1.309	263.18	65.79
361	1.326	264.15	66.04
362	1.343	265.11	66.28
363	1.36	266.08	66.52
364	1.377	267.04	66.76
365	1.395	268.06	67.01
366	1.413	269.08	67.27
367	1.431	270.11	67.53
368	1.45	271.18	67.79
369	1.469	272.26	68.06
370	1.488	273.34	68.33
371	1.507	274.42	68.6
372	1.527	275.55	68.89
373	1.547	276.69	69.17
374	1.568	277.88	69.47
375	1.59	279.13	69.78
376	1.611	280.32	70.08
377	1.634	281.63	70.41
378	1.657	282.93	70.73
379	1.681	284.29	71.07
380	1.706	285.71	71.43
381	1.731	287.13	71.78
382	1.758	288.66	72.16
383	1.786	290.25	72.56
384	1.815	291.9	72.97
385	1.846	293.66	73.41
386	1.878	295.47	73.87
387	1.913	297.46	74.36
388	1.95	299.56	74.89
389	1.99	301.83	75.46
390	2.034	304.32	76.08
391	2.082	307.05	76.76
392	2.136	310.11	77.53
393	2.197	313.57	78.39
394	2.269	317.66	79.41
395	2.354	322.48	80.62
396	2.459	328.44	82.11
397	2.6	336.44	84.11
398	2.802	347.9	86.97
399	3.143	367.25	91.81
400	3.72	400	100
